# Supplementary material for: Reconstitution of a minimal motility system based on Spiroplasma swimming by two bacterial actins in a synthetic minimal bacterium
Source: Sci Adv. 2022 Nov 30;8(48):eabo7490. doi: 10.1126/sciadv.abo7490 (PMC9710875; doi:10.1126/sciadv.abo7490)
Supplement: Supplementary file 2 — Movies S1 to S8 [file sciadv.abo7490_movies_s1_to_s8.zip]

Archive with 8 entries (8 files):
- sciadv.abo7490_movie_s1.mp4
- sciadv.abo7490_movie_s2.mp4
- sciadv.abo7490_movie_s3.mp4
- sciadv.abo7490_movie_s4.mp4
- sciadv.abo7490_movie_s5.mp4
- sciadv.abo7490_movie_s6.mp4
- sciadv.abo7490_movie_s7.mp4
- sciadv.abo7490_movie_s8.mp4
