# Supplementary material for: Reconstitution of a minimal motility system based on Spiroplasma swimming by two bacterial actins in a synthetic minimal bacterium
Source: Sci Adv. 2022 Nov 30;8(48):eabo7490. doi: 10.1126/sciadv.abo7490 (PMC9710875; doi:10.1126/sciadv.abo7490)
Supplement: Supplementary file 3 — Data file S1 [file sciadv.abo7490_data_file_s1.zip]

Archive with 1 entries (1 files):
- sciadv.abo7490_data_file_s1.xlsx
